# Supplementary material for: A Nested PCR-Based Point of Care Testing of Multiplex Pathogens Associated with Bloodstream Infection
Source: Pathogens. 2026 Feb 13;15(2):211. doi: 10.3390/pathogens15020211 (PMC12943058; doi:10.3390/pathogens15020211)
Supplement: Supplementary file 1 [file pathogens-15-00211-s001.zip]

Archive with 1 entries (1 files):
- pathogens-4117248-supplementary.pdf
